# Supplementary material for: Defining Populations and Predicting Future Suitable Niche Space in the Geographically Disjunct, Narrowly Endemic Leafy Prairie-Clover (Dalea foliosa; Fabaceae)
Source: Plants (Basel). 2024 Feb 9;13(4):495. doi: 10.3390/plants13040495 (PMC10891826; doi:10.3390/plants13040495)
Supplement: Supplementary file 1 [file plants-13-00495-s001.zip]

Archive with 2 entries (2 files):
- Morris_Dalea_Supplemental_Tables 1_and_2_and_3.xlsx
- Morris_et_al_Dalea_PLANTS_Supplemental Figure 1.pdf
