# Supplementary material for: Defining Populations and Predicting Future Suitable Niche Space in the Geographically Disjunct, Narrowly Endemic Leafy Prairie-Clover (Dalea foliosa; Fabaceae)
Source: Plants (Basel). 2024 Feb 9;13(4):495. doi: 10.3390/plants13040495 (PMC10891826; doi:10.3390/plants13040495)
Supplement: Supplementary file 1 [file plants-13-00495-s001.zip › Morris_Dalea_Supplemental_Tables 1_and_2_and_3.xlsx]

## Sheet: Supplemental Table S1
Morris et al. (2023) Dalea foliosa population genetic study Supplemental Table 1
Microsatellite allele frequencies by locus, population, and geographic region.
		Illinois				Tennessee																					Alabama
								Cedars of Lebanon Complex																Duck River Complex
Locus	Allele/n	DF01	DFO2	DF03	DF08	DF24	DF33	DF29	DF31	DF20	DF19	DF21	DF28	DF32	DF30	DF13	DF27	DF23	DF12	DF25	DF26	DF34	DF10	DF11	DF18	DF22	DF14	DF15	DF16	DF17
Dfol082	N	16	24	24	24	24	21	21	24	24	24	24	23	14	24	23	24	24	23	24	20	21	24	24	24	24	12	12	12	12
	199	0	0	0	0	0	0	0	0	0	0	0	0	0	0	0	0	0	0	0	0	0	0	0	0	0	0	0	0.04167	0
	201	0	0	0	0	0.39583	0	0	0	0	0	0	0	0	0	0	0	0.20833	0	0	0	0	0	0	0	0	0	0	0	0
	203	1	1	1	1	0.47917	1	1	1	1	1	1	1	1	1	0.84783	0.75	0.70833	0	1	0.025	1	0.52083	1	1	1	0.20833	1	0.95833	0.91667
	205	0	0	0	0	0.08333	0	0	0	0	0	0	0	0	0	0.06522	0.0625	0.08333	0	0	0.75	0	0.47917	0	0	0	0.41667	0	0	0.08333
	207	0	0	0	0	0.04167	0	0	0	0	0	0	0	0	0	0.08696	0.1875	0	1	0	0.225	0	0	0	0	0	0.375	0	0	0
Dfol023	N	16	24	24	24	24	21	21	24	24	24	24	23	14	23	22	24	24	24	24	20	21	24	22	24	24	12	12	12	12
	190	0	0	0.08333	0	0	0	0	0	0.04167	0.3125	0.22917	0.34783	0	0	0.04545	0	0.16667	0	0	0.1	0.54762	0.1875	0	0	0.04167	1	1	1	1
	193	1	1	0.91667	1	1	1	1	1	0.95833	0.6875	0.77083	0.65217	1	1	0.95455	1	0.83333	1	1	0.9	0.45238	0.8125	1	0.95833	0.60417	0	0	0	0
	196	0	0	0	0	0	0	0	0	0	0	0	0	0	0	0	0	0	0	0	0	0	0	0	0.04167	0.35417	0	0	0	0
Dfol005	N	16	24	24	24	24	21	21	24	24	24	24	24	14	24	24	24	24	24	24	19	21	23	24	23	24	12	12	12	12
	157	0	0	0	0	0	0	0	0	0	0	0	0	0	0	0	0	0	0	0	0	0.64286	0	0.54167	0.54348	0	0.16667	1	1	1
	159	0	0	0	0	0.0625	0	0	0	0	0	0	0	0	0	0	0.04167	0.08333	0	0.1875	0.10526	0.35714	0.93478	0	0.04348	0	0.58333	0	0	0
	161	0	0	0	0	0	0	0	0	0	0	0.04167	0	0	0	0.08333	0	0.33333	0	0.16667	0.05263	0	0.02174	0.45833	0	0	0.25	0	0	0
	163	0.03125	0	0	0.08333	0.20833	0.97619	0	1	0.95833	0.95833	0.95833	1	1	0.97917	0.91667	0.91667	0.58333	1	0.625	0.84211	0	0	0	0	0.3125	0	0	0	0
	165	0.96875	0.8125	1	0.89583	0.6875	0.02381	1	0	0.04167	0.04167	0	0	0	0.02083	0	0.04167	0	0	0	0	0	0	0	0.41304	0.6875	0	0	0	0
	167	0	0.1875	0	0.02083	0.02083	0	0	0	0	0	0	0	0	0	0	0	0	0	0.02083	0	0	0.04348	0	0	0	0	0	0	0
	169	0	0	0	0	0.02083	0	0	0	0	0	0	0	0	0	0	0	0	0	0	0	0	0	0	0	0	0	0	0	0
Dfol003	N	16	24	24	24	23	21	21	24	23	24	24	24	14	24	21	24	24	24	23	20	21	21	23	24	24	12	11	11	12
	260	0	0.16667	0	0	0.43478	0	0	0.33333	0.13043	0.47917	0.04167	0.52083	0	0.16667	0.21429	0.10417	0.27083	1	0.93478	0.425	0.88095	0	0	0	0	0	0	0	0
	262	1	0.83333	1	1	0.56522	0.21429	1	0.66667	0.86957	0.52083	0.85417	0.25	1	0.83333	0.78571	0.89583	0.72917	0	0.06522	0	0.11905	1	1	1	1	0	1	0.18182	0.875
	264	0	0	0	0	0	0.78571	0	0	0	0	0.10417	0.22917	0	0	0	0	0	0	0	0.575	0	0	0	0	0	0	0	0	0
	268	0	0	0	0	0	0	0	0	0	0	0	0	0	0	0	0	0	0	0	0	0	0	0	0	0	0	0	0	0.04167
	270	0	0	0	0	0	0	0	0	0	0	0	0	0	0	0	0	0	0	0	0	0	0	0	0	0	1	0	0.81818	0.08333
Dfol0892	N	16	24	24	24	23	21	21	24	24	24	24	24	14	24	19	24	24	24	24	20	21	9	16	24	24	12	12	11	12
	213	1	1	1	1	0.82609	0.28571	0	0.39583	1	0.91667	1	1	1	1	0.68421	1	0.95833	0	0	0	0	0	0	0	0	0	0	0.04545	0.08333
	216	0	0	0	0	0.17391	0	0.71429	0	0	0	0	0	0	0	0.05263	0	0.04167	1	1	1	0.71429	1	1	1	1	0	0	0	0
	219	0	0	0	0	0	0.40476	0.28571	0.60417	0	0.08333	0	0	0	0	0.15789	0	0	0	0	0	0	0	0	0	0	0	0	0	0
	222	0	0	0	0	0	0.30952	0	0	0	0	0	0	0	0	0.10526	0	0	0	0	0	0	0	0	0	0	1	0	0.31818	0
	228	0	0	0	0	0	0	0	0	0	0	0	0	0	0	0	0	0	0	0	0	0.28571	0	0	0	0	0	0.95833	0.63636	0.91667
	288	0	0	0	0	0	0	0	0	0	0	0	0	0	0	0	0	0	0	0	0	0	0	0	0	0	0	0.04167	0	0
Dfol241	N	16	24	24	24	24	19	21	24	24	24	24	24	14	24	23	24	24	23	24	20	21	24	24	24	24	12	12	12	12
	168	1	1	1	1	0.5	1	1	0.6875	1	1	1	1	1	1	0.86957	0.64583	0.75	0.56522	0.875	0	0	0	1	1	1	1	1	1	1
	171	0	0	0	0	0.5	0	0	0.3125	0	0	0	0	0	0	0.13043	0.35417	0.25	0.43478	0.125	1	1	1	0	0	0	0	0	0	0
Dfol016	N	16	24	24	24	24	19	21	24	24	24	24	24	14	24	24	24	24	22	24	20	21	23	23	23	24	12	12	12	12
	200	0	0	0	0	0	0	0	0	0	0	0	0	0	0	0	0	0	0	0	0	0	0	0	0	0	0	0	0.08333	0
	202	0	0	0	0	0.4375	0	0	0	0	0.04167	0	0	0	0	0	0	0.20833	0	0	0	0	0	0	0	0	0	0	0	0
	204	1	1	1	1	0.4375	1	1	1	0.97917	0.95833	1	1	1	0.97917	0.85417	0.75	0.70833	0	1	0.025	1	0.5	1	0.95652	1	0.20833	1	0.91667	0.91667
	206	0	0	0	0	0.08333	0	0	0	0	0	0	0	0	0.02083	0.0625	0.0625	0.08333	0	0	0.75	0	0.5	0	0.02174	0	0.41667	0	0	0.08333
	208	0	0	0	0	0.04167	0	0	0	0.02083	0	0	0	0	0	0.08333	0.1875	0	1	0	0.225	0	0	0	0.02174	0	0.375	0	0	0
Dfol171	N	16	24	24	24	24	21	21	14	24	24	24	24	6	22	24	24	24	24	24	20	21	23	22	23	24	12	12	12	12
	252	0	0	0	0	0	0	0	0	0	0	0	0	0	0	0	0	0	0	0	0	0	0	0.36364	0.67391	0.33333	0	0	0	0
	254	1	1	1	1	1	1	1	1	1	1	1	1	1	1	1	1	0.4375	0	0.8125	1	1	0.45652	0.63636	0.32609	0.66667	1	1	1	1
	256	0	0	0	0	0	0	0	0	0	0	0	0	0	0	0	0	0.5625	1	0.1875	0	0	0.54348	0	0	0	0	0	0	0
Dfol133	N	16	24	24	24	24	20	21	14	24	24	24	24	6	24	23	21	17	24	24	17	21	24	22	24	21	9	12	8	12
	186	0	0	0	0	0	0	0	0	0	0	0	0	0	0	0	0	0	0	0	0	0	0	0	0	0	0	1	1	1
	188	1	1	1	1	1	0.85	1	0.96429	1	1	1	1	1	1	0.69565	0.88095	0.11765	1	1	0.38235	1	0	1	0.52083	0.61905	1	0	0	0
	190	0	0	0	0	0	0.15	0	0.03571	0	0	0	0	0	0	0.30435	0.11905	0.88235	0	0	0.61765	0	1	0	0.47917	0.38095	0	0	0	0
								Cedars of Lebanon Complex																Duck River Complex

## Sheet: Supplemental Table S2
Summary of Chi-Square Tests for Hardy-Weinberg Equilibrium
	Locus
Population	Dfol082	Dfol023	Dfol005	Dfol003	Dfol092	Dfol241	Dfol016	Dfol171	Dfol133
DF01	mono	mono	0.897332	mono	mono	mono	mono	mono	mono
DF08	mono	mono	2.48246e-05	mono	mono	mono	mono	mono	mono
DF03	mono	9.63357e-07	mono	mono	mono	mono	mono	mono	mono
DF02	mono	mono	9.63357e-07	0.0500435	mono	mono	mono	mono	mono
DF24	0.273919	mono	0.265862	0.160958	1.62001e-06	0.0143059	0.275105	mono	mono
DF33	mono	mono	0.911006	0.179476	0.26569	mono	mono	mono	mono
DF29	mono	mono	mono	mono	4.59283e-06	mono	mono	mono	mono
DF31	mono	mono	mono	0.220671	0.290038	0.000513102	mono	mono	0.889782
DF20	mono	0.831328	0.831328	0.00310216	mono	mono	0.916984	mono	mono
DF19	mono	0.0116121	9.63357e-07	0.000240561	0.0259601	mono	9.63357e-07	mono	mono
DF21	mono	0.392765	9.63357e-07	2.10404e-05	mono	mono	mono	mono	mono
DF28	mono	0.841616	mono	0.00595873	mono	mono	mono	mono	mono
DF32	mono	mono	mono	mono	mono	mono	mono	mono	mono
DF30	mono	mono	0.916984	0.624206	mono	mono	0.916984	mono	mono
DF13	0.00271746	0.823261	9.63357e-07	0.00832853	0.000179027	0.263128	0.00195499	mono	0.391777
DF27	4.34382e-06	mono	2.12948e-10	0.000141659	mono	8.47685e-06	4.34382e-06	mono	0.143886
DF23	0.00689091	0.624206	0.0900658	0.0206183	9.63357e-07	0.10247	0.00689091	0.736142	0.0739894
DF25	mono	mono	0.973661	0.737932	mono	0.484018	mono	0.834169	mono
DF12	mono	mono	mono	mono	mono	7.90249e-05	mono	mono	mono
DF10	0.0043147	0.121322	0.990365	mono	mono	mono	0.00671439	0.0636836	mono
DF26	0.0866451	0.0468542	4.80725e-05	0.722913	mono	mono	0.0866451	mono	0.597081
DF34	mono	0.0172928	0.0273542	0.143886	4.59283e-06	mono	mono	mono	mono
DF22	mono	0.752897	0.115577	mono	mono	mono	mono	0.220671	0.964854
DF11	mono	mono	0.430727	mono	mono	mono	mono	0.314854	mono
DF18	mono	9.63357e-07	1.02873e-05	mono	mono	mono	0.997284	0.140254	0.0417231
DF14	0.00861087	mono	0.00729053	mono	mono	mono	0.00861087	mono	mono
DF15	mono	mono	mono	mono	0.880281	mono	mono	mono	mono
DF16	0.880281	mono	mono	0.197121	0.0105719	mono	0.752824	mono	mono
DF17	0.000532006	mono	mono	0.00729053	0.752824	mono	0.000532006	mono	mono
key: mono = monomorphic (coded grey); p-values are coded red if significant at alpha of 0.05

## Sheet: Supplemental Table S3
Morris et al., Dalea foliosa Supplemental Data	29
Pairwise Population Fst Values
Illinois				Tennessee																					Alabama
						Cedars of Lebanon Complex																Duck River Complex
DF01	DF08	DF03	DF02	DF24	DF33	DF29	DF31	DF20	DF19	DF21	DF28	DF32	DF30	DF13	DF27	DF23	DF25	DF12	DF10	DF26	DF34	DF22	DF11	DF18	DF14	DF15	DF16	DF17
0																													DF01
0.0166028	0																												DF08
0.0296756	0.0446149	0																											DF03
0.0837262	0.0656566	0.0792785	0																										DF02
0.227652	0.219109	0.206429	0.18868	0																									DF24
0.497481	0.466002	0.418786	0.400433	0.295461	0																								DF33
0.338445	0.353384	0.352248	0.285125	0.289642	0.482282	0																							DF29
0.355119	0.32966	0.31328	0.281767	0.205543	0.134181	0.34114	0																						DF31
0.240287	0.209081	0.251925	0.17561	0.22461	0.161625	0.336517	0.106724	0																					DF20
0.284917	0.259953	0.276506	0.205929	0.220528	0.153198	0.399031	0.107682	0.0646949	0																				DF19
0.352016	0.31172	0.341715	0.277128	0.249403	0.202738	0.443811	0.145375	0.0288853	0.051159	0																			DF21
0.523074	0.480642	0.507574	0.390439	0.257824	0.181394	0.572711	0.191325	0.110155	0.0283331	0.0992463	0																		DF28
0.939394	0.812098	0.521739	0.413251	0.300801	0.277252	0.830508	0.209051	0.0307117	0.117257	0.0707666	0.314914	0																	DF32
0.33336	0.291329	0.276024	0.237205	0.259027	0.183216	0.430409	0.115715	0.00818663	0.0709173	0.04378	0.114194	0.0373206	0																DF30
0.179625	0.165221	0.184456	0.143282	0.152121	0.0999552	0.21387	0.0639954	0.0631526	0.0772561	0.0758739	0.108187	0.0847956	0.0659383	0															DF13
0.225155	0.205433	0.207463	0.187951	0.140597	0.190931	0.295682	0.113468	0.0727475	0.10982	0.0952413	0.147715	0.0986285	0.0845711	0.0419971	0														DF27
0.265072	0.255506	0.261534	0.235514	0.197018	0.259313	0.333961	0.229745	0.203857	0.201097	0.203154	0.223167	0.229688	0.20933	0.122529	0.152756	0													DF23
0.515036	0.497623	0.443705	0.433556	0.296465	0.252459	0.357084	0.222372	0.282152	0.229794	0.344599	0.281207	0.441013	0.319272	0.180785	0.280539	0.301928	0												DF25
0.888167	0.869982	0.790157	0.818237	0.525065	0.573397	0.777778	0.592595	0.631093	0.577203	0.648918	0.672503	0.87963	0.708944	0.454375	0.515753	0.463586	0.499059	0											DF12
0.619522	0.60668	0.616013	0.540068	0.397187	0.539857	0.521881	0.475249	0.548102	0.553568	0.54453	0.595225	0.626048	0.558721	0.391205	0.422996	0.270897	0.495488	0.60964	0										DF10
0.643737	0.63048	0.643781	0.60043	0.343492	0.414454	0.546089	0.409389	0.532276	0.491402	0.534137	0.502387	0.563847	0.533781	0.35118	0.383598	0.353592	0.385767	0.445547	0.314486	0									DF26
0.682554	0.667028	0.664871	0.599335	0.325373	0.486797	0.57635	0.374283	0.519703	0.400078	0.583259	0.487181	0.690371	0.526661	0.339034	0.366483	0.388888	0.288905	0.578438	0.438266	0.415869	0								DF34
0.358534	0.345171	0.353181	0.306071	0.282241	0.353148	0.201117	0.303158	0.305943	0.311242	0.343684	0.413614	0.435508	0.320134	0.188389	0.267435	0.257851	0.290609	0.61146	0.423019	0.461201	0.420225	0							DF22
0.595503	0.570358	0.466981	0.435271	0.349195	0.405555	0.330371	0.306971	0.312726	0.359063	0.391815	0.490855	0.608149	0.380024	0.201804	0.286199	0.311801	0.334286	0.750694	0.49545	0.512488	0.45119	0.205424	0						DF11
0.366632	0.355399	0.372986	0.311315	0.316242	0.338711	0.233993	0.297764	0.347551	0.382085	0.360914	0.429639	0.406802	0.355861	0.211308	0.290785	0.25398	0.274389	0.593881	0.398719	0.482403	0.405434	0.0998837	0.121225	0					DF18
0.727745	0.715844	0.708077	0.665563	0.470471	0.503086	0.677221	0.482006	0.674031	0.548869	0.625041	0.569428	0.733718	0.684358	0.426707	0.490465	0.472312	0.513473	0.684592	0.597181	0.549369	0.535859	0.524458	0.609309	0.596	0				DF14
0.966109	0.937401	0.94234	0.749942	0.559678	0.767214	0.901925	0.647037	0.641117	0.595827	0.707028	0.765276	0.980801	0.66411	0.410661	0.510582	0.433941	0.648851	0.91122	0.689044	0.757739	0.63232	0.59379	0.688545	0.539218	0.709907	0			DF15
0.612665	0.59626	0.599083	0.554906	0.525894	0.501568	0.590917	0.491056	0.572605	0.482256	0.530093	0.498971	0.621061	0.584802	0.415347	0.520724	0.419853	0.451233	0.822818	0.639311	0.676975	0.431635	0.426014	0.485236	0.454254	0.4633	0.227861	0		DF16
0.560777	0.544372	0.547194	0.529321	0.517409	0.530558	0.528568	0.477757	0.541257	0.489871	0.500769	0.531147	0.569172	0.557996	0.38277	0.482366	0.402363	0.486105	0.849907	0.583751	0.701751	0.456862	0.380233	0.439454	0.407547	0.628748	0.0399873	0.165386	0	DF17
